# Supplementary material for: Molecular subtyping of breast cancer intrinsic taxonomy with oligonucleotide microarray and NanoString nCounter
Source: Biosci Rep. 2021 Aug 24;41(8):BSR20211428. doi: 10.1042/BSR20211428 (PMC8385191; doi:10.1042/BSR20211428)
Supplement: Supplementary Tables S1-S3 [file BSR-2021-1428_supp.zip]

Archive with 4 entries (4 files):
- BSR-2021-1428_suppST1.xlsx
- BSR-2021-1428_suppST2.xlsx
- BSR-2021-1428_suppST3A.xlsx
- BSR-2021-1428_suppST3B.xlsx
