# Supplementary material for: Molecular subtyping of breast cancer intrinsic taxonomy with oligonucleotide microarray and NanoString nCounter
Source: Biosci Rep. 2021 Aug 24;41(8):BSR20211428. doi: 10.1042/BSR20211428 (PMC8385191; doi:10.1042/BSR20211428)
Supplement: Supplementary Tables S1-S3 [file BSR-2021-1428_supp.zip › BSR-2021-1428_suppST1.xlsx]

## Sheet: Supplementary Table 1
	Supplementary Table 1. Gene expression data of Taiwanese breast cancers assayed with oligonucleotide microarray.
ProbeSet	Symbol	a1		a3	a4	a5		a7	a8	a9	a10		a12	a13		a15	a16	a17		a19	a20	a21		a23	a24	a25	a26		a28		a30		a32		a34		a36		a38		a40	a41		a43		a45	a46		a48
		b1	b2	b3	b4	b5	b6	b7	b8	b9	b10	b11	b12	b13	b14	b15	b16	b17	b18	b19	b20	b21	b22	b23	b24	b25	b26	b27	b28	b29	b30	b31	b32	b33	b34	b35	b36	b37	b38	b39	b40	b41	b42	b43	b44	b45	b46	b47	b48
218868_at	ACTR3B	-0.732	-0.148	-0.411	-0.25	0.526	-0.828	-0.48	-0.718	-0.709	0.3	0.408	-0.73	-0.766	0.236	-0.759	-0.35	0.08	0.02	-0.696	0.375	-0.941	0.674	-1.477	-0.5	-0.34	1.264	0.483	-0.147	0.267	-0.379	0.831	0.043	-0.016	-0.785	-0.432	-0.577	0.178	0.52	-0.683	-1.065	-0.354	0.159	-0.55	-0.143	-1.074	0.398	0.143	-0.721
222608_s_at	ANLN	-0.21	-1.176	-0.427	-0.941	-1.31	-0.179	0.061	0.316	-0.253	0.563	-1.222	-0.31	-0.368	-0.775	0.643	-0.448	0.184	-1.396	-0.932	-1.16	-1.025	-1.323	0.163	0.238	-0.242	-0.176	-1.431	-0.186	-1.259	-0.733	-1.408	-1.467	-1.624	-0.02	0.468	0.683	-1.101	-1.1	0.004	0.498	-0.453	-0.918	-0.096	-1.126	-0.044	0.825	-1.152	0.252
229720_at	BAG1	-0.003	0.105	-0.733	0.339	-0.103	-0.58	-0.478	0.635	0.313	-0.727	-0.162	-0.812	-0.056	-0.28	-0.59	-0.563	-0.328	0.126	-0.738	-0.224	-0.74	-0.006	-0.944	-0.581	-0.06	-0.906	0.004	-0.128	0.021	0.555	0.126	-0.173	0.019	-1.122	-0.167	-0.42	-0.18	0.072	-0.416	-0.638	-0.046	-0.231	-0.109	-0.242	-0.847	-0.668	-0.171	-0.04
203685_at	BCL2	-0.615	0.695	-0.001	0.172	0.415	-0.612	-1.23	-0.917	0.552	-0.852	-0.069	-1.155	-1.015	-0.298	-1.829	-0.565	-1.498	0.343	-0.825	-0.132	-0.182	0.348	-0.867	-1.189	-0.052	-0.92	0.452	-0.041	0.446	-0.228	0.042	0.262	0.19	-0.944	-0.133	-1.115	0.162	-0.019	-0.608	-0.676	0.223	0.698	0.111	0.168	0.046	-1.721	0.309	-0.345
202095_s_at	BIRC5	-0.592	-1.074	-0.036	-0.681	-1.055	0.114	0.407	0.447	0.094	0.013	-0.803	0.139	-0.631	-0.598	0.611	-0.366	0.069	-1.218	-0.565	-0.717	-0.281	-1.144	1.06	-0.012	-0.149	0.067	-1.343	-0.375	-1.109	-0.544	-1.048	-0.928	-0.969	0.293	0.605	0.409	-1.144	-0.621	-0.078	1.031	-0.574	-0.656	0.023	-0.754	0.19	0.297	-1.031	0.862
229109_s_at	BLVRA	-0.288	-0.191	-0.383	-0.417	0.073	-0.806	-0.074	-0.338	-0.568	-0.966	-0.283	-0.683	-0.82	-0.84	-0.587	-0.512	-0.446	-0.183	-0.292	-0.206	-0.368	-0.476	-0.651	-0.267	-0.339	-0.781	-0.186	-0.024	-0.426	-0.531	-0.306	-0.109	-0.094	-0.478	-0.485	-0.262	0.014	-0.577	-0.451	-0.22	0.185	0.515	-0.679	-0.25	-0.258	-0.874	-0.41	-0.229
228729_at	CCNB1	-0.087	-0.791	0.185	-0.498	-0.827	-0.216	0.242	0.237	0.378	-0.449	-0.852	-0.218	0.056	-0.256	1.04	-0.247	0.021	-0.61	-0.736	-0.613	-0.265	-0.831	0.283	0.188	0.131	-0.373	-0.756	-0.546	-1.029	-0.579	-0.786	-0.756	-0.896	-0.574	0.716	0.153	-0.647	-0.569	-0.112	-0.229	-1.033	-0.762	-0.035	-0.771	0.579	0.472	-0.524	0.62
213523_at	CCNE1	-0.714	-0.469	-0.39	-0.401	0.135	-0.492	0.045	-0.307	-0.117	0.352	-0.186	-0.55	-0.293	-0.35	-0.598	-0.565	-0.385	-0.235	-0.567	-0.305	0.088	0.002	-0.693	0.079	-0.545	0.08	-0.005	-0.094	-0.179	-0.425	-0.11	-0.233	-0.137	-0.327	-0.115	-0.196	-0.432	-0.253	-0.546	0.228	0.109	0.384	-0.133	-0.374	-0.326	0.399	-0.461	-0.268
202870_s_at	CDC20	-0.344	-0.889	-0.255	-0.715	-0.626	-0.274	0.368	0.407	-0.065	0.048	-0.521	0.082	-0.23	-0.516	1.06	-0.196	0.537	-0.833	-0.381	-0.631	-0.465	-0.641	0.41	0.355	-0.176	1.317	-0.893	-0.37	-0.9	-0.632	-0.572	-0.878	-1.023	-0.352	0.112	-0.11	-0.627	-0.498	-0.332	0.461	-0.887	-0.716	-0.154	-0.839	0.111	1.086	-0.713	0.225
203967_at	CDC6	-0.495	-0.785	0.269	-0.727	-0.601	-0.139	-0.157	0.076	0.345	-0.067	-0.47	-0.835	-0.699	-0.554	0.82	-0.197	0.11	-0.767	0.099	-0.866	-0.036	-0.687	0.012	0.089	0.096	-0.116	-0.664	-0.473	-0.728	-0.399	-0.542	-0.755	-0.805	-0.442	0.282	0.613	-0.519	-0.877	-0.396	0.227	-0.283	-0.394	0.092	-0.786	-0.884	0.244	-0.747	0.702
203256_at	CDH3	-0.441	0.594	-1.018	0.078	0.232	0.153	0.233	-1.197	-0.161	0.301	0.731	0.55	0.383	1.022	-0.493	-0.102	-0.029	0.346	0.508	0.765	-0.75	0.418	-0.496	0.343	-0.931	0.135	0.67	0.38	0.866	0.368	0.739	0.441	0.223	0.159	-0.882	-0.519	0.482	0.534	0.265	0.06	-0.679	-0.831	-0.77	0.361	-0.75	0.515	0.836	-1.29
207828_s_at	CENPF	-0.682	-1.134	-0.024	-0.836	-0.7	-0.215	-0.231	0.062	-0.273	-0.079	-0.871	-0.534	-0.381	-1.196	0.426	-0.379	-0.061	-0.793	-0.847	-1.047	-0.466	-0.777	0.479	0.225	-0.018	0.389	-0.874	-0.094	-0.807	-0.639	-1.13	-0.864	-0.767	-0.191	0.591	0.153	-0.861	-0.851	-0.044	0.473	-0.791	-1.117	-0.114	-0.888	-0.024	0.81	-0.912	0.448
218542_at	CEP55	-0.173	-1.273	-0.185	-0.912	-1.125	-0.442	-0.142	0.033	-0.437	0.564	-1.071	-0.594	-0.226	-1.013	0.606	-0.524	0.11	-1.403	-0.796	-1.156	-0.313	-1.298	0.267	0.257	-0.142	0.382	-1.254	-0.517	-1.445	-0.601	-1.327	-1.323	-1.384	-0.026	0.246	0.166	-1.352	-0.907	-0.153	0.557	-0.864	-0.97	0.411	-0.645	-0.162	0.667	-1.006	0.277
222996_s_at	CXXC5	0.51	0.277	0.089	-0.248	0.129	-0.453	-0.177	-0.302	-0.157	-0.929	-0.391	-0.604	-0.57	0.157	-0.038	-0.159	-0.303	-0.067	-0.101	0.118	-0.004	-0.094	-0.206	-0.032	-0.391	-0.989	0.057	-0.142	-0.392	-0.315	0.002	0.228	0.138	-0.461	-0.266	-0.222	-0.31	-0.286	-0.329	-0.431	-0.255	0.05	-0.029	-0.058	0.416	-0.507	-0.079	-0.094
201983_s_at	EGFR	0.429	0.853	-0.79	-0.348	0.888	-1.105	0.964	-0.741	-1.07	-0.251	0.401	-0.175	-0.508	-0.34	-1.553	-0.387	0.067	0.534	-0.112	0.486	-0.142	0.885	-1.234	-1.014	-1.366	-0.328	0.845	-0.499	0.049	-0.152	0.943	0.731	0.883	-0.211	-0.644	-0.823	0.799	0.79	-0.13	-1.529	0.999	1.482	-0.836	0.64	-1.541	-0.237	0.175	-0.948
210930_s_at	ERBB2	0.404	1.021	0.99	0.723	0.105	-0.071	0.484	0.106	-0.341	0.078	0.585	2.196	2.08	0.538	0.091	0.447	1.994	0.037	1.39	0.916	0.722	0.179	0.468	2.508	0.802	-0.287	0.21	0.837	0.458	1.048	0.885	0.124	0.174	2.71	0.148	-0.069	-0.3	0.475	-0.061	0.272	0.163	0.451	-0.119	-0.096	1.303	-0.46	0.016	0.35
205225_at	ESR1	1.08	0.683	1.077	0.652	-0.015	0.698	-1.924	0.195	0.544	-1.207	0.134	-0.555	-0.426	-0.711	-0.099	0.686	-1.399	0.944	0.538	-0.353	-0.038	0.332	0.035	-1.225	0.859	-1.035	0.539	0.555	0.808	-0.201	-0.185	0.198	0.932	-2.073	-1.971	0.798	0.453	-0.444	-0.76	-1.312	-0.661	-0.138	0.742	0.663	0.092	-1.892	0.207	0.324
204603_at	EXO1	-0.668	-0.361	0.032	-0.592	-0.051	-0.307	0.224	-0.011	-0.127	-0.171	-0.422	-0.615	-0.211	-0.716	0.398	-0.206	-0.109	-0.452	-0.434	-0.641	-0.33	-0.362	-0.065	0.21	-0.377	0.045	-0.413	0.004	-0.376	-0.556	-0.176	-0.322	-0.108	-0.147	0.25	0.228	-0.389	-0.52	-0.341	-0.128	-0.069	-0.143	-0.303	-0.55	-0.024	0.528	-0.766	0.332
204579_at	FGFR4	-0.464	-0.455	-0.166	-0.485	-0.022	-0.296	-0.18	-0.544	-0.624	-0.638	-0.235	0.793	0.846	0.021	-0.836	-0.616	0.133	-0.122	0.594	-0.344	0.052	0.187	-0.445	0.538	-0.602	-0.53	-0.161	-0.292	-0.208	-0.124	-0.241	-0.189	0.167	0.412	0.089	-0.062	-0.311	-0.32	-0.343	0.412	-0.088	0.269	0.269	-0.356	-0.276	-0.475	-0.193	-0.771
237086_at	FOXA1	0.761	1.022	0.403	0.754	-0.935	0.49	0.009	-0.593	-0.535	-1.714	-0.752	-0.829	-1.102	-1.493	-0.837	-0.702	0.632	-0.023	-0.148	-0.477	0.937	-0.647	0.179	-0.06	-0.242	-1.712	-0.127	0.691	-0.584	0.273	0.202	-0.358	-0.074	-0.09	0.995	0.555	0.329	-0.405	0.355	-0.201	-1.137	-0.968	0.013	0.707	0.508	-1.693	0.352	0.705
1553613_s_at	FOXC1	0.291	-0.082	-0.524	0.169	0.46	-0.916	0.28	-0.491	-0.245	0.449	0.459	-0.033	-0.06	0.163	-0.657	-0.141	-0.243	0.136	0.194	0.464	-0.284	0.54	-0.924	-0.694	-0.826	0.691	0.424	-0.968	0.115	-0.842	0.343	1.193	1.021	-0.188	-0.518	-1.359	0.6	0.346	-0.309	-0.587	1.391	0.585	-0.048	0.238	-1.45	0.198	0.327	-1.167
223423_at	GPR160	1.204	1.218	1.256	1.283	0.737	1.02	0.662	0.848	0.381	0.468	0.865	0.523	1.288	0.981	0.719	0.914	1.129	1.073	1.46	0.919	1.421	0.82	0.582	1.172	1.428	-0.32	0.585	1.46	0.995	1.541	0.819	0.658	0.811	1.152	1.324	1.541	0.881	0.84	1.908	2.153	1.479	1.159	1.393	1.075	1.264	-0.743	1.06	1.285
210761_s_at	GRB7	-0.471	0.025	-0.398	-0.444	-0.041	-0.344	-0.284	-0.969	-0.472	-0.64	0.035	0.954	-0.683	-0.233	-0.625	-0.846	1.644	-0.133	0.095	-0.237	0.003	0.158	-0.081	1.292	-0.424	-0.59	0.175	-0.024	0.133	-0.233	0.325	-0.046	-0.163	1.401	-0.098	-0.052	-0.459	-0.267	-0.347	-0.349	-0.361	-0.321	-0.43	-0.339	0.865	-0.616	-0.153	-0.561
209408_at	KIF2C	-0.593	-0.73	-0.232	-0.582	-0.681	-0.518	0.35	0.164	0.053	-0.227	-0.638	-0.085	-0.299	-0.436	0.534	-0.228	0.038	-0.577	-0.493	-0.611	-0.245	-0.409	0.059	0.252	-0.345	0.931	-0.734	-0.153	-0.297	-0.661	-0.502	-0.338	-0.286	-0.362	-0.018	-0.115	-0.793	-0.648	-0.521	0.485	-0.444	-0.138	-0.186	-0.653	0.037	0.848	-0.694	-0.028
209351_at	KRT14	0.266	1.19	-1.821	1.124	1.9	1.425	-1.773	-1.24	-0.064	1.295	2.017	1.649	1.288	1.36	-1.222	0.819	-1.153	1.997	1.25	1.64	-0.102	1.837	0.367	-1.33	-0.338	0.541	1.977	-1.513	1.844	1.613	1.808	1.912	1.94	1.055	-1.74	-0.942	2.047	2.105	1.346	-1.092	1.842	1.017	-0.435	1.839	-0.818	-1.035	1.891	-1.213
205157_s_at	KRT17	-0.196	1.03	-1.384	0.453	1.009	0.943	-1.027	-1.26	-0.763	0.467	1.398	0.824	0.896	1.383	-1.019	-0.178	0.234	1.521	0.921	0.923	-0.562	0.992	-0.001	-0.206	-0.696	0.749	1.238	-1.069	1.348	0.933	1.022	1.565	1.561	0.986	-1.394	-1.001	1.468	1.034	0.727	-0.924	-0.194	0.043	0.719	1.195	-1.16	0.106	1.185	-1.366
201820_at	KRT5	0.116	1.388	-0.95	0.76	1.573	1.079	-0.663	-1.005	-0.369	1.312	1.626	1.215	1.227	1.791	-0.943	0.23	-0.715	1.794	1.14	1.69	-0.006	1.564	0.248	-0.823	-0.525	1.087	1.856	-0.551	1.697	1.095	1.469	1.611	1.663	0.8	-0.789	-0.668	1.716	1.687	0.85	-0.442	1.646	0.411	-0.427	1.444	-0.531	0.864	1.507	-1.009
203929_s_at	MAPT	0.173	-0.014	0.374	0.226	0.381	-0.641	-0.104	-0.074	0.825	-0.61	0.011	-0.741	-0.528	-0.231	-0.168	0.215	-0.701	0.421	-0.088	-0.057	-1.099	0.508	-0.302	-0.585	0.439	-0.629	0.399	0.819	0.571	-0.073	-0.074	0.324	0.514	-0.926	-1.657	0.423	0.203	0.051	-0.541	0.095	-0.434	0.031	0.495	0.224	-0.056	-1.31	0.366	-0.6
217542_at	MDM2	1.804	1.891	1.53	1.673	1.939	1.804	1.359	1.801	1.695	1.619	1.938	1.403	1.504	1.739	1.291	1.685	1.49	1.969	1.395	1.61	1.752	1.907	1.287	1.356	1.684	1.496	1.993	1.777	1.926	1.595	1.782	1.716	1.787	1.265	1.219	1.488	2.064	1.593	1.34	1.972	2.124	2.413	2.948	2.092	1.807	1.307	1.854	1.358
204825_at	MELK	-0.298	-1.22	-0.146	-0.641	-0.866	-0.402	0.138	0.315	-0.068	0.369	-0.579	0.054	-0.043	-0.566	0.542	-0.288	-0.013	-0.946	-0.34	-0.719	-0.285	-0.996	0.213	0.099	-0.119	0.198	-0.773	-0.335	-1.172	-0.599	-1.042	-1.1	-1.213	-0.318	0.398	0.008	-0.989	-0.691	-0.128	0.428	-0.328	-0.807	0.462	-0.945	0.275	0.514	-0.917	0.121
206560_s_at	MIA	0.077	0.756	-0.392	0.315	0.998	0.479	0.015	-0.412	-0.415	0.75	1.148	0.42	0.392	1.753	-0.636	0.09	-0.484	1.067	0.474	1.761	0.014	0.98	-0.45	-0.196	-0.389	1.183	1.026	-0.04	0.748	0.277	0.913	1.56	0.893	0.485	-0.487	-0.297	0.733	1.53	0.428	-0.199	0.304	0.642	-0.466	1.243	-0.507	0.261	1.286	-0.681
212022_s_at	MKI67	-0.336	-0.545	-0.327	-0.596	-0.355	-0.628	0.135	0.169	-0.711	0.169	-0.643	-0.343	-0.373	-0.591	0.348	-0.026	0.273	-0.918	-0.717	-0.501	-0.337	-0.421	0.198	-0.051	-0.125	-0.437	-0.643	-0.152	-0.548	-0.381	-0.666	-0.729	-0.686	-0.207	-0.06	-0.216	-0.879	-0.739	-0.368	0.385	-0.319	-0.364	-0.251	-0.643	-0.273	0.293	-0.744	0.109
218211_s_at	MLPH	0.172	0.304	-0.142	-0.117	-0.452	-0.059	0.221	-0.003	0.079	-1.517	-0.456	-0.35	-1.024	-0.063	-0.188	-0.081	-0.022	0.23	0.033	-0.019	0.171	-0.213	-0.333	-0.035	0.204	-1.641	-0.066	0.363	0.198	0.193	-0.175	0.09	0.334	-0.513	0.364	-0.206	-0.105	-0.454	-0.483	0.175	-0.925	-0.855	-0.123	0.076	-0.076	-1.265	0.3	0.086
203878_s_at	MMP11	5.535	2.721	5.071	4.817	3.893	4.97	5.395	5.22	5.737	4.728	3.936	4.765	4.939	3.717	4.441	5.645	4.804	3.295	5.202	3.711	5.909	3.523	5.643	4.646	4.661	4.419	3.189	5.411	3.441	4.766	3.453	3.245	3.169	4.557	4.759	5.153	3.598	3.862	5.793	3.984	4.265	4.478	5.002	3.758	4.871	3.731	3.523	4.65
201710_at	MYBL2	-0.612	-0.685	-0.478	-0.572	-0.189	-0.217	0.208	-0.372	-0.374	0.202	-0.4	-0.441	-0.265	-0.641	0.846	-0.594	-0.098	-0.323	-0.539	-0.492	-0.268	-0.138	-0.152	0.082	-0.581	-0.093	-0.192	-0.155	-0.216	-0.555	-0.142	-0.245	-0.235	-0.221	-0.094	-0.222	-0.485	-0.496	-0.486	0.201	-0.213	0.011	-0.127	-0.629	-0.517	0.251	-0.812	-0.143
202431_s_at	MYC	-0.237	-0.116	-0.277	-0.036	0.208	-1.175	-0.438	-0.566	-0.963	-0.001	0.47	-0.25	-0.07	0.564	-0.422	-0.328	-0.645	-0.131	-0.547	0.292	-0.426	0.402	-0.784	-1.135	-0.654	-0.242	0.083	-0.635	-0.4	-0.039	0.688	-0.198	0.283	-0.523	-1.087	-0.37	0.356	0.391	-0.346	-0.904	1.317	-0.146	-0.505	-0.222	-0.392	-0.49	-0.179	-1.159
214440_at	NAT1	-0.348	0.322	1.334	1.7	-0.415	0.992	0.559	0.229	0.562	-1.075	-0.056	-0.993	-0.717	-0.681	-0.834	1.177	-0.783	0.335	-0.235	-0.338	0.86	-0.587	0.927	-0.753	1.848	-1.026	-0.642	0.771	0.696	1.556	-0.42	-0.309	-0.356	-0.489	0.416	0.766	0.116	-0.767	-0.28	-1.546	-0.479	-0.256	-0.967	-0.047	0.131	-0.938	0.127	1.185
204162_at	NDC80	-0.915	-0.916	-0.106	-1.129	-0.63	-0.537	-0.5	-0.136	-0.399	-0.096	-0.946	-0.452	-0.323	-0.876	0.248	-0.478	0.15	-0.62	-0.522	-1.462	0.148	-0.889	-0.007	-0.253	-0.291	-0.056	-0.947	-0.438	-0.736	-0.763	-1.25	-0.752	-1.056	-0.656	0.312	-0.137	-0.32	-0.773	-0.378	-0.238	-0.829	-0.507	-0.076	-0.752	0.37	1.098	-0.869	-0.172
223381_at	NUF2	-0.117	-1.14	-0.036	-0.89	-1.05	1.199	-0.561	-0.257	-0.559	0.035	-1.328	-0.608	-0.224	-1.081	0.632	-0.569	-0.311	-1.098	-0.951	-1.254	-0.184	-1.11	0.327	-0.185	-0.091	-0.024	-1.09	-0.426	-0.976	-0.601	-1.019	-1.239	-1.276	0.032	0.492	0.367	-0.973	-1.108	-0.17	0.148	-0.769	-0.683	0.109	-1.174	0.763	0.741	-1.034	1.177
219105_x_at	ORC6	-0.685	-0.668	-0.724	-0.668	-0.406	-0.339	-0.235	-0.541	-0.266	0.06	-0.711	-0.694	-0.965	-1.07	-0.131	-1.142	-0.53	-0.39	-0.901	-0.971	-0.209	-0.487	-0.773	-0.374	-1.216	0.218	-0.541	-0.077	-0.551	-0.869	-0.441	-0.645	-0.645	-0.301	-0.149	-0.245	-0.793	-0.84	-0.347	-0.342	-0.375	-0.419	-0.047	-0.592	-0.545	0.007	-0.593	-0.054
228554_at	PGR	0.982	1.777	0.725	1.425	0.267	-0.908	-1.141	1.776	1.267	-0.886	0.169	-0.446	-0.348	0.705	0.025	1.451	-1.256	1.026	-0.594	1.083	0.094	0.49	0.271	-1.278	2.116	-0.861	1.046	1.228	0.904	0.466	0.295	1.353	0.69	-0.959	-1.481	1.099	1.113	1.045	0.002	-1.499	0.004	0.084	-1.765	1.577	0.007	-1.665	1.78	0.014
201397_at	PHGDH	-1.173	-0.403	-0.535	-0.68	0.871	-0.129	-0.067	-0.597	-0.827	-0.128	0.266	0.189	-0.839	0.395	0.283	-0.379	-0.688	0.306	0.021	0.171	-0.499	0.701	-0.492	-0.488	-0.646	0.441	0.495	-0.285	0.163	-0.645	0.292	0.324	0.325	-0.406	-0.561	-1.099	0.126	0.398	-0.551	0.301	0.775	1.249	-1.311	-0.129	-0.71	-0.079	-0.26	-0.925
203554_x_at	PTTG1	-0.588	-1.163	-0.091	-0.658	-0.588	-0.711	0.245	0.283	0.051	-0.1	-0.689	-0.558	-0.5	-0.732	0.332	-0.659	0.061	-0.717	-0.538	-0.722	0.031	-0.577	-0.214	0.057	-0.404	-0.143	-0.821	-0.311	-0.733	-0.748	-0.751	-0.77	-0.831	-0.394	0.319	0.138	-0.811	-0.748	-0.352	0.714	-0.36	-0.616	-0.359	-0.806	0.401	0.043	-0.877	-0.004
201890_at	RRM2	-0.032	-1.536	0.049	-0.713	-1.491	-0.253	0.676	0.545	-0.125	0.185	-0.847	-0.286	-0.108	-0.678	0.454	-0.068	0.241	-1.648	-0.31	-1.013	-0.032	-1.71	0.152	0.613	-0.11	0.054	-1.591	-0.301	-1.584	-0.736	-1.713	-1.232	-1.439	0.134	0.426	-0.308	-1.099	-0.956	-0.144	0.762	-0.832	-1.128	0.523	-0.985	0.599	0.437	-1.051	0.317
202037_s_at	SFRP1	-0.386	1.324	-1.451	-0.29	1.701	-0.153	-1.139	-1.3	-0.498	1.277	1.701	0.707	0.583	1.739	-1.893	0.762	-1.823	1.3	0.17	1.635	-0.151	1.898	-1.386	-1.627	-0.827	1.25	1.595	-1.308	1.59	0.345	1.77	1.528	1.436	0.302	-0.732	-1.675	1.481	1.731	0.18	-2.121	0.624	1.284	-1.152	1.338	-1.53	0.769	1.487	-1.547
1556551_s_at	SLC39A6	0.819	1.395	0.943	0.843	-0.881	0.952	-0.099	0.117	0.517	-0.679	0.159	-0.857	-0.31	0.356	-0.791	0.422	-0.568	-0.472	0.205	0.467	-0.191	-0.493	-0.329	-0.415	1.501	-1.32	-0.535	-0.413	-0.048	1.06	0.435	-0.548	-0.287	-0.299	0.463	-1.316	-0.96	0.3	0.264	-0.231	-0.606	-0.46	-0.643	-0.697	0.574	-1.019	-0.139	0.988
230323_s_at	TMEM45B	0.541	0.295	0.249	-0.073	-0.625	-1.313	-0.8	0.281	-1.296	-1.573	-0.657	0.643	0.398	0.607	-0.463	-0.556	0.463	-0.106	0.618	0.244	-0.172	-0.428	-0.489	0.172	-0.773	-1.282	-0.07	-0.24	-0.136	-0.827	-0.398	0.102	-0.065	0.116	-0.051	-0.15	0.028	-0.41	-1.02	-0.334	0.163	-0.321	-0.37	0.472	-0.933	-1.434	0.577	-1.217
202589_at	TYMS	-0.489	-0.886	-0.056	-0.482	-0.769	-0.09	0.123	0.517	0.314	-0.11	-0.544	-0.591	0.455	-0.163	0.276	-0.217	0.058	-0.574	-0.679	-0.513	-0.248	-0.732	-0.037	-0.055	-0.238	-0.08	-0.731	-0.576	-0.789	-0.436	-0.703	-0.766	-0.965	-0.476	0.209	-0.402	-0.217	-0.441	-0.245	-0.089	-0.897	-0.969	0.241	-0.63	-0.271	0.851	-0.744	-0.3
202954_at	UBE2C	-0.502	-1.099	-0.228	-0.774	-0.886	-0.151	0.292	0.102	0.072	0.469	-0.763	-0.079	-0.088	-0.827	0.976	-0.403	0.146	-1.038	-0.502	-0.803	-0.237	-0.755	0.123	0.241	-0.36	0.088	-0.886	-0.415	-0.797	-0.868	-0.79	-0.886	-0.665	-0.377	0.441	0.214	-0.973	-0.753	-0.428	0.729	-0.487	-0.861	0.073	-1.025	0.472	0.435	-1.043	0.239
223229_at	UBE2T	-0.659	-0.925	0.562	-0.109	-0.724	0.196	0.22	0.035	0.075	-0.383	-0.869	-0.091	-0.254	-0.418	0.582	-0.262	-0.07	-1	-0.172	-0.675	-0.3	-1.109	0.09	0.358	0.193	-0.106	-0.955	0.031	-0.837	-0.759	-1.261	-1.04	-1.072	0.007	0.372	0.218	-0.912	-0.948	-0.221	0.596	-0.573	-0.703	-0.008	-0.956	0.302	0.151	-1.023	0.248
[truncated: 85 more columns]
