# Supplementary material for: Molecular subtyping of breast cancer intrinsic taxonomy with oligonucleotide microarray and NanoString nCounter
Source: Biosci Rep. 2021 Aug 24;41(8):BSR20211428. doi: 10.1042/BSR20211428 (PMC8385191; doi:10.1042/BSR20211428)
Supplement: Supplementary Tables S1-S3 [file BSR-2021-1428_supp.zip › BSR-2021-1428_suppST2.xlsx]

## Sheet: Supplementary Table 2
Supplementary Table 2. Gene expression data of Taiwanese breast cancers assayed with NanoString nCounter assay.
Symbol	n1	n2	n3	n4	n5	n6	n7	n8	n9	n10	n11	n12	n13	n14	n15	n16	n17	n18	n19	n20	n21	n22	n23	n24	n25	n26	n27	n28	n29	n30	n31	n32	n33	n34	n35	n36	n37	n38	n39	n40	n41	n42	n43	n44	n45	n46	n47	n48	n49
ACTR3B	-0.260471	-5.2929e-05	-0.581975	-0.66433	-0.880671	0.286993	-0.136659	-0.278212	0.250269	0.611989	-1.15302	-1.01628	-0.687216	-0.265761	-0.615954	-1.82026	0.0606341	-0.444756	0.416827	0.0753522	-1.08838	-1.81102	-0.667911	-0.259277	-0.229099	-0.566192	-0.451272	-0.132712	-0.0813098	0.00497675	-0.339179	0.313776	-0.207275	-0.851544	0.296467	-0.952484	-1.20379	-0.761649	-0.994004	-0.867349	-0.537154	-0.523021	-0.910743	-0.0743585	-0.351245	-0.859377	-0.152	0.081367	-1.1377
ANLN	1.36398	1.72713	-0.245494	1.05262	-0.902153	-1.15356	0.984701	-1.16733	-0.119606	0.27519	1.19951	1.88154	1.23504	1.95949	-0.514172	0.752366	-1.77882	0.102936	1.83	-0.243096	-0.0674086	0.473269	0.525859	-0.379756	0.850449	0.68604	-1.70237	1.31866	0.00382757	-2.36257	1.14707	-0.362006	1.01005	-0.213819	0.986656	0.767591	0.825243	-0.973792	-1.42216	-0.17297	0.932591	-0.386757	-1.3156	0.703977	-1.59162	0.554181	-1.20355	-0.887916	0.403735
BAG1	1.10618	-0.750403	-0.447598	0.0282011	0.548155	1.36265	1.03485	0.154338	-0.112286	-0.0145264	-2.41759	-1.10098	-0.222543	3.91142	0.647915	0.847141	0.171092	-0.106865	2.64311	-0.650896	-1.62305	-1.59377	0.0986996	-0.286755	0.288689	-0.38033	-0.573493	-0.782988	1.3664	1.14748	0.150265	0.434075	0.303195	1.40872	2.24732	-1.30035	-1.12032	-0.202369	-1.40291	-0.602582	0.0300055	1.1222	0.861532	0.393182	0.285998	-1.75518	1.33296	-1.10494	-0.676825
BCL2	-0.326001	1.52447	0.76873	-1.39115	0.129463	0.62083	0.103036	0.583816	0.169535	1.13035	-3.8066	-2.86642	0.0612712	-0.499962	0.0133615	-2.42505	0.28068	-2.14043	-0.289442	0.240682	-1.85089	-3.99337	-1.00232	-1.59559	-1.98547	-0.539653	0.241808	0.489502	0.0544076	-0.103553	-0.533787	0.338725	-1.2429	-1.15574	2.10513	-1.29516	-4.01609	-0.404272	-1.01724	-0.610715	-0.0730834	1.18354	0.285153	-2.8092	-0.097465	-2.51195	0.650974	-0.682347	-2.14258
BIRC5	1.43631	2.18931	0.336133	0.840641	0.607749	-1.42082	-0.338607	-0.872253	0.140008	-0.163018	-0.251641	0.844628	2.47697	2.19502	0.0660081	0.602234	-2.16396	1.19207	0.0564666	0.507803	-0.123869	1.17324	0.00563002	-1.02483	0.711273	0.790407	0.27801	1.36204	-0.487388	-2.11584	2.32967	0.540339	1.37205	-0.395006	0.469037	1.2415	1.62443	-1.19636	-1.18981	-0.330923	2.53116	0.829532	-1.72264	0.846442	-1.15011	-0.3052	-0.796109	-0.38603	-0.495063
BLVRA	0.692909	0.526195	-0.897499	0.880242	-0.0308747	1.12376	0.286277	0.258797	-0.281353	1.6889	-0.0792851	-0.374959	-1.1082	0.658361	0.29893	-0.99684	0.0528436	-0.22525	1.72267	-0.563723	0.272423	0.801829	-0.248909	0.139449	0.179243	0.836298	-0.77315	-1.26207	0.0281177	-0.0557895	-0.236883	0.184371	1.06916	-0.173262	0.519532	0.160603	-1.26369	-0.578432	-0.243008	-0.232673	-0.393248	-0.642635	0.0397716	-1.66515	1.14565	-0.0417619	-0.174604	-0.461467	1.0829
CCNB1	0.128892	-0.300143	0.023972	0.126001	0.104729	-1.18814	-0.250643	-1.50201	-0.388485	0.0577788	-0.248835	0.24438	0.761644	0.671521	-0.466125	0.322068	-1.90575	-0.55894	-0.062633	-1.10427	-1.46613	-0.73776	-0.374973	-1.16217	0.58064	-1.15243	-1.51699	-0.414596	-1.2339	-1.98951	0.683272	-0.263316	0.84147	-0.67379	1.12246	0.212196	1.32439	-1.01568	-1.05922	-1.18309	0.349684	-0.00731039	-1.67435	0.574265	-1.08272	-0.419751	-0.832825	-1.24587	-0.116395
CCNE1	0.884013	0.0203099	0.546776	-0.744717	-0.0554886	-1.30599	0.156297	-0.842692	-0.270591	-0.507367	-0.492789	0.805283	1.34722	0.559727	-0.352733	0.0511036	-1.00613	1.42665	-0.111979	0.869894	0.461158	0.763961	1.50579	-0.25494	0.891064	0.456471	-0.72515	3.0043	-0.575811	-1.28426	0.400958	0.226253	0.97662	-0.195455	0.000644207	0.815294	-0.536971	-0.757729	-0.659828	-0.0611901	1.13299	0.653833	-1.08764	1.75244	-0.210657	-0.0444846	-1.13284	0.968413	-0.305792
CDC20	-0.0226831	1.34722	-0.0942535	0.104019	0.156368	-1.07437	-0.22617	-1.5238	-0.00386524	0.262979	0.868612	1.15428	2.20608	1.2711	-0.642226	0.614504	-1.88355	0.193701	0.0303946	-0.312137	-1.1027	0.527064	0.461857	-1.07207	-0.517137	-0.293581	-1.45475	1.36138	-0.454961	-1.68643	1.34453	-0.686679	1.3628	-0.193431	0.746446	0.081193	2.2587	-1.00052	-0.65574	-0.49312	0.926065	0.0401802	-1.28579	1.77446	-2.72286	0.51121	-0.737065	-0.409021	0.849638
CDC6	3.25649	1.5885	-0.722857	0.237902	0.00852656	-0.240218	-1.14216	-0.763677	0.436107	0.127422	-0.767833	0.827038	0.863642	0.420276	-1.52556	-0.058563	-1.92449	-0.650178	-0.0188673	0.670708	-0.859899	-0.325093	0.341027	-0.42212	-0.156943	0.862586	-0.449041	0.42566	-1.27374	-1.53026	-0.0342214	0.356657	0.390527	-1.36734	1.66159	0.243469	0.382023	-1.27051	-0.689623	0.015568	0.65944	0.236619	-1.30792	0.568845	-0.100567	-0.429156	-0.611694	-0.515875	-0.281784
CDCA1	1.42123	1.1349	-0.044311	-0.0226231	0.246991	-0.90797	0.197471	-0.608926	-0.543257	0.186618	-0.162746	0.735833	1.386	2.09065	-1.10024	1.51387	-0.853731	-0.204184	1.64575	-0.966733	-1.78107	-1.2818	0.49649	-0.63764	-0.174606	-0.716068	-1.75887	1.80304	-0.178781	-1.42038	0.984283	-0.013896	1.4553	-0.409474	0.245583	0.221275	1.43898	-1.06063	-1.03933	0.321359	0.810129	-0.275191	-1.5682	1.33669	-1.67843	-0.3968	-0.448779	-0.529738	-0.0324817
CDH3	0.365003	-1.82029	0.140067	-1.65905	-4.12474	0.120792	-0.0763488	-0.27133	1.0601	-0.29598	0.764574	0.982063	1.25208	0.59956	-0.736568	-0.994728	-0.256929	0.527731	-0.668725	0.829898	0.378249	-3.15718	2.11775	0.759136	-0.751727	-0.178528	-0.838785	-0.562742	-1.71329	-0.656191	-0.890908	0.434708	-1.53289	-0.289882	0.38051	0.80256	-1.72465	-1.42902	0.286665	-1.54159	0.145243	-0.680282	-1.50951	0.843076	-1.84203	0.507341	0.199797	0.616483	0.799118
CENPF	1.76374	1.12418	0.199922	0.112834	-0.884166	-1.2572	-0.11837	-1.31743	-0.535138	0.353487	-0.978878	0.591384	2.63551	2.98672	0.00277948	0.446261	-1.84589	-0.343853	0.767182	-0.447832	-1.40648	-1.26536	0.590884	-0.0871844	0.578657	-0.237129	-1.64349	1.64747	0.0924888	-1.12294	1.01136	0.516095	1.49019	-0.866109	0.448185	0.337047	0.853916	-0.747932	-1.44719	-0.526805	0.995358	-0.227821	-1.71972	1.12018	-2.0189	-0.211697	-0.305755	-0.67176	0.184598
CEP55	1.73727	2.24307	0.303982	0.116339	-0.771013	-1.30389	0.566241	-0.683045	0.372317	0.0454528	-0.216566	1.82555	2.22205	2.02355	0.0371191	1.42447	-2.47439	0.288224	0.544054	0.282933	-0.507354	-0.0832531	0.0269992	-0.131037	0.452295	0.742593	-1.01442	0.558995	-0.697798	-1.98312	1.37546	0.30851	1.39874	-0.3796	0.619155	-0.118288	1.2884	-0.816469	-1.24644	-0.0146348	1.19016	0.144888	-1.14249	0.867021	-2.1123	0.178404	-1.03707	-0.138663	0.737245
CXXC5	1.12784	1.4109	-0.00226545	0.50054	2.0636	0.632823	0.238108	1.01338	1.495	1.64549	-2.38568	-0.371893	-1.25658	0.888662	1.29917	-0.356914	-0.137624	-0.287542	1.02136	0.150248	-1.54001	-0.377341	-0.638392	-0.0999322	0.256277	1.94465	1.00534	-1.47445	0.715683	0.658494	1.62497	1.30308	1.32238	-0.469443	1.23617	-0.423412	-0.1747	-0.0721211	-0.741828	0.12005	1.22591	2.4007	0.547548	-1.00705	0.555562	-0.359087	-0.17552	0.472008	0.0149608
EGFR	-1.2404	-1.83812	0.855897	-0.975583	-1.33985	0.604438	-0.0864971	0.451981	-0.280901	-0.0494354	2.18837	2.56151	-0.0939996	-0.737107	-0.336301	-0.959118	0.945177	0.0413463	0.102648	0.921566	1.33637	-2.4746	1.03515	0.0143993	-0.287665	-0.493482	-0.434663	1.13249	-0.326232	1.17217	-0.152609	-0.0187981	-1.35062	2.09901	-0.889862	0.741027	-2.20555	-1.98548	0.992082	0.102425	-0.198543	0.0071671	-0.611709	1.51645	-0.711649	-2.64159	-0.283952	-0.124992	0.669945
ERBB2	3.9409	0.3147	-1.26954	-1.13098	0.0152073	0.0954256	-1.12785	-0.0152073	0.934227	0.464345	-1.72963	-0.948267	-2.06089	-0.56721	-0.696389	2.05251	0.0445871	0.115592	-0.198999	-0.772372	-0.324706	-1.63681	4.03568	4.45967	4.62265	0.375554	0.229259	-1.36003	1.0002	0.176311	-0.654379	0.963844	1.15224	-1.25394	-0.202297	-0.420603	-2.13419	0.0468826	0.586784	-0.349491	0.248878	-0.539356	-0.956765	-0.8609	1.62841	4.60408	0.5034	-0.524794	2.57339
ESR1	1.07144	2.28549	-0.574977	0.973101	2.49062	0.657876	-0.885557	2.17582	1.68634	0.763942	-6.0322	-6.00809	-4.84961	0.348545	1.90292	-5.69728	0.254002	-2.52397	2.06978	0.997279	-2.67219	-5.36703	-3.1578	-2.19834	-4.62194	0.584947	-1.50636	-5.61063	1.77059	1.95436	1.91326	1.34078	1.86903	-1.36141	1.27102	-2.5968	-1.56354	0.77711	-4.89716	1.32643	0.027267	0.82197	1.92631	-6.79912	-0.518045	-4.55763	0.524335	1.87168	-5.29844
EXO1	1.57346	1.74191	-0.169376	0.492013	-0.37301	-1.17432	-0.343769	-0.875273	-1.27687	-0.543669	0.00043869	1.28115	1.65019	1.27222	-1.30767	0.28847	-2.14557	-0.792409	0.68925	-0.467495	-0.725605	0.0770097	0.605337	0.00772858	1.17991	-0.744344	-1.41197	2.12513	-0.593321	-1.74581	0.358911	0.168056	1.69595	-0.708302	1.03845	0.623578	1.4321	-0.549221	-1.11643	-0.171516	1.0541	-0.11516	-2.41977	1.66363	-1.65277	0.623388	-1.27228	-0.356816	0.641591
FGFR4	0.260836	-3.41811	2.69505	1.15831	1.61668	-1.41017	-1.19136	-2.91834	3.49003	-1.93724	-0.0151477	-0.976277	0.778556	1.42682	0.707493	2.32342	-1.05949	1.45476	-3.44085	3.44763	0.546711	0.600192	-0.306412	2.52245	2.25489	-1.11139	1.58624	-0.709624	3.54264	0.859891	0.921366	2.42541	0.207747	-2.49651	-1.13356	2.96877	-1.36214	2.57743	1.46519	-2.72946	0.272293	-2.43815	-1.76235	1.58967	3.82305	2.90366	-1.4281	-1.32963	2.64773
FOXA1	0.179013	0.0639014	-0.287093	-0.701154	0.0251784	0.352553	-0.484912	-0.133856	0.245019	0.24876	-0.732096	-0.847404	-5.35394	0.943465	0.84225	-0.664754	0.295046	0.721208	1.41257	0.323293	-0.438933	-0.608038	-0.642314	0.0568948	-0.708825	0.449119	1.24957	-5.29679	1.54162	0.634096	0.995866	-0.125577	0.891097	-0.625308	0.734147	-0.954825	-0.813709	0.228212	-1.70918	0.203108	-0.0640588	-0.0439792	1.855	-3.69465	0.75197	-0.439295	0.398064	-0.140807	-0.32477
FOXC1	-0.0279408	-1.57175	0.784273	-0.160083	-1.0295	0.958865	0.258975	1.20782	-0.0377269	0.234248	-1.34876	1.82192	2.54451	0.796442	1.0214	-0.595646	1.03982	-0.163508	0.352251	0.771628	-0.633136	-2.04284	0.00420904	0.145592	-0.860416	0.557455	0.514796	2.38475	1.14997	2.27332	-0.00420904	-0.110219	-0.871341	2.02325	0.0121989	1.02723	-1.49102	-2.33101	0.960373	0.90648	-0.224195	-0.363949	0.303992	4.85124	0.382995	-1.61916	-0.926274	0.499179	-0.42138
GPR160	-0.287733	-0.036159	-0.970212	-1.11672	0.599965	0.0564427	-0.487068	0.667994	-0.274796	-0.683922	-1.69638	-1.8725	-2.22009	0.713085	0.873026	0.464338	0.343175	-1.01577	1.14816	0.20598	-1.44242	-0.528051	0.00202132	0.746023	-2.49666	1.34759	-0.447837	-1.27282	1.10533	0.657468	-0.422845	0.722505	1.21083	-1.9046	-0.897613	-0.466861	-0.816929	0.81574	-0.341691	-0.436747	0.68542	-1.31932	-0.782047	-2.3722	0.643108	0.116963	0.37337	-0.643078	0.549242
GRB7	4.67028	0.0662675	-1.04437	-0.726696	-0.381684	-0.401467	-1.47056	-1.0843	0.91708	-0.0154176	-1.71416	-1.49477	-1.16408	-0.251471	-0.319764	2.13796	-0.459829	-0.514078	-1.00736	-0.766812	-1.25282	-1.98698	4.35265	4.68855	3.37593	0.0099206	0.698425	-0.862877	1.01718	-0.139798	-0.811518	0.245448	1.05067	-0.918381	-0.0398431	-0.683662	-1.36189	-1.25586	0.450521	-0.997878	-0.280014	-0.0133214	0.0508838	-0.331345	0.922988	3.9965	0.0483975	-1.21014	2.26311
KIF2C	0.182203	1.02195	0.0729656	-0.0851259	0.186829	-1.19317	0.143065	-1.86508	-0.442224	-0.351313	0.35608	1.08754	2.49126	1.61368	-0.75539	0.524626	-1.81344	0.101781	0.00432921	-0.152386	-0.551889	-0.00432921	0.425187	-0.590481	-0.153647	-0.5242	-0.973034	1.54695	-0.815256	-2.02747	1.37536	-0.24073	0.967218	-0.999581	1.22842	-0.602013	1.31109	-0.563267	-0.907567	-0.342399	0.989298	0.622211	-2.03083	1.41679	-1.81598	0.474614	-1.15113	-0.428286	0.174277
KNTC2	0.750116	0.386096	-1.07866	-0.303132	-0.421468	-1.13759	0.219327	-1.77973	0.304323	0.0863814	-0.321054	0.419678	2.23488	1.37172	-0.910943	-0.311793	-2.20155	0.538585	0.0758367	-0.803969	-2.05166	-0.895399	0.240402	-1.11799	0	-0.227432	-1.11657	1.52025	-0.521213	-2.74927	0.701718	-0.19277	0.618971	-0.499096	0.889699	0.119375	1.13061	-0.231278	-1.00658	-0.77486	0	0.714704	-1.64572	2.10547	-2.07175	-0.21977	-0.820483	-0.397357	-0.704382
KRT14	-2.38341	-2.78696	1.71395	-0.556639	-5.96915	1.99023	-1.27027	1.30405	-0.188812	0.117349	-2.55924	-3.34592	0.0696506	-2.09745	-0.573267	-1.65246	0.818711	-1.59494	-0.250272	1.79946	-0.943375	-6.66103	1.20059	0.669263	-4.98169	-1.17653	0.637172	-2.32317	0.521298	1.09136	0.201665	0.588144	-1.7702	4.63869	-0.161989	1.9772	-4.25484	-2.87948	0.705265	-0.0324602	0.448776	0.138493	0.302718	2.80088	-3.71958	-1.23218	0.409966	0.506795	-0.148445
KRT17	-1.88257	-2.45161	1.62942	-0.279018	-6.20606	1.96344	0.123072	-0.443328	-0.16418	0.30959	-2.0037	-2.60036	1.072	-1.07484	-0.0293307	-2.28039	0.503943	-0.79738	0.432056	2.66276	-0.915962	-5.89716	2.47221	1.27957	-4.56994	-0.20164	1.25064	-1.34657	0.494782	0.858089	0.711999	1.13506	-0.946059	2.35368	0.0172877	1.63023	-4.25008	-2.52078	1.3562	0.188809	-0.142985	0.498202	0.146833	3.99983	-2.90514	-0.593826	1.22598	0.3702	0.126275
KRT5	-1.86567	-2.49776	2.09329	-0.864974	-4.42135	1.82713	-0.512759	2.24324	0.180264	0.501327	-2.44898	1.28826	2.26193	-0.590723	-0.3001	-0.866951	1.55214	-1.02939	0.223438	2.73978	0.0550923	-4.90813	2.43242	1.01932	-3.87489	-0.510514	0.0975766	-0.142691	0.324261	1.57815	0.720817	0.612373	-1.69179	4.70016	-0.417838	2.07451	-4.4176	-2.33195	1.05491	0.225085	0.576236	0.265938	0.00484705	3.8199	-2.97837	-4.01553	0.228972	0.684631	-0.212341
MAPT	-3.69833	-0.0579081	0.312056	-0.164771	0.879647	1.90008	0.35321	1.73309	2.22232	3.17647	-1.48572	-1.15763	-4.43609	-2.13212	0.569901	-2.56882	0.880916	-1.49917	2.19101	0.835229	-1.69608	-0.925151	-0.369548	-3.11637	-2.31563	-0.193198	2.45068	-4.14708	1.90593	-0.355424	0.190699	-0.0639238	-2.27691	0.0875111	2.43723	-2.17995	-0.216843	0.53196	-2.17896	0.612946	0.735572	2.15278	1.7681	-2.36649	-2.41199	-1.43362	2.081	-0.926053	-4.04234
MDM2	0.982483	-0.280189	-0.283249	-0.69345	-0.426984	0.444717	-0.449462	0.677029	0.646075	1.73627	-1.97752	-0.881391	-0.365189	0.77804	0.181863	-0.477186	0.0424294	-0.0651279	0.512738	0.415298	-0.703454	-0.796476	-0.0958428	-0.297301	-0.286513	2.03844	0.0800452	-0.190791	-0.045608	-0.117774	0.655777	1.57844	-0.353141	0.0146775	1.06624	-0.689021	-1.38722	-1.44871	-0.419323	0.0385375	0.772232	0.122499	-0.599102	-0.885619	1.09704	-0.45662	-0.154916	1.59907	-0.542675
MELK	0.901869	0.864812	0.219614	-0.68371	-0.996686	-1.62413	0.0714886	-1.16768	-0.137373	-0.369561	-0.447274	0.845311	1.91053	0.967655	-0.487113	0.998216	-2.04796	0.23796	0.258776	-1.14303	-1.33164	-0.32253	-0.0568068	-0.415408	1.10255	-0.633579	-1.36807	1.80002	-0.364358	-1.67347	0.136168	-0.519299	1.68315	-0.28188	1.48091	0.235564	1.13612	0.443294	-0.812721	-0.471844	0.13601	0.862088	-1.17755	1.82798	-1.71261	-0.186377	-0.924457	-0.717999	0.00331426
MIA	-1.67599	-1.83971	0.862922	-1.02653	-2.43711	1.82163	-1.3534	0.367301	1.08776	1.54142	-1.64644	-1.96648	2.62529	0.00588012	-1.00832	-1.89268	1.22033	-2.42405	0.429249	2.11389	0.806475	-1.60271	1.6972	0.564532	-2.50815	0.222699	-0.0286415	1.49234	0.194859	1.12154	0.399919	0.028105	-0.986217	-0.83785	-1.1077	1.50532	0.591646	-1.52897	-0.13214	-0.113306	0.194255	0.600572	-0.283933	0.809045	-1.22978	-1.46453	0.885383	1.11836	-0.575125
MKI67	1.17213	1.46328	0.548907	-0.498742	0.29685	-1.40186	0.000939846	-0.927725	0.0317941	-0.909778	-0.0424466	0.468686	2.10761	2.07637	-0.43916	0.718843	-2.0668	-0.134475	0.105374	0.0744634	-1.24014	-0.959635	0.434388	-0.669198	0.890965	-0.204829	-1.02212	1.68416	0.0834069	-1.35326	1.22025	-0.000939846	1.25004	0.0340447	-0.13231	-0.440754	0.537004	-0.169619	-1.06986	0.0470681	1.24647	0.854858	-1.34083	1.75818	-2.08843	-0.0503573	-0.409705	-0.00334024	-0.311369
MLPH	0.24943	0.224935	-0.444673	-1.79474	0.188477	1.12877	-0.428702	0.023325	0.425754	1.25589	-1.977	-0.602203	-5.38423	0.783018	0.218049	-2.60191	0.502272	0.101087	1.15249	-0.620028	0.0511561	-1.78674	-0.825285	-0.345222	0.640945	0.0609856	0.286959	-6.83826	1.89489	1.7253	0.137677	0.549697	1.09246	-1.12381	1.17437	-0.315513	-1.14746	-1.06705	-0.744771	-0.357529	-0.548507	0.199665	0.241137	-3.9237	1.41247	-0.0932121	0.768934	-0.420978	0.409825
MMP11	-0.21436	1.81323	0.854852	1.54809	-1.10576	-0.7533	2.00133	2.14127	1.55809	0.756859	-0.238842	1.61703	0.997098	-0.47778	0.582533	0.449033	-2.7086	2.23693	-0.255768	-0.947193	-1.01166	-4.86889	-2.7066	-2.3845	3.34866	1.6002	0.902421	-1.08648	-0.304724	-5.19918	0.134777	-0.498131	1.3221	-1.11499	1.14881	-0.6708	-0.395768	-0.573984	-0.344025	1.23066	2.14069	0.149961	-0.326867	0.147324	1.98083	-0.0928001	0.0174522	0.970602	1.73709
MYBL2	-0.129732	1.63953	-0.125233	0.221872	0.624127	-2.45346	0.227201	-1.70324	-0.786259	-0.656742	1.30267	1.41582	1.85796	-0.957953	-0.992932	1.17934	-3.85515	-0.64701	-0.816342	0.350408	-0.820467	-0.0299573	0.790499	-0.632842	-0.290995	-0.510938	-1.16103	1.82809	-1.84411	-1.8658	0.98455	0.220628	1.34738	-1.28424	0.158788	-0.0245528	3.24795	-1.47684	-1.15816	-1.17086	0.761467	0.47652	-2.33254	1.58642	0.566697	0.530501	-1.49632	-0.135256	0.632099
MYC	0.349989	-1.50307	1.5892	-0.170986	0.855985	0.508391	1.59922	0.464952	1.4471	0.802663	-1.03294	-0.0416231	1.67279	0.475575	0.329518	-0.948977	0.291539	-2.00021	-0.600703	1.06671	-1.44936	-2.30261	0.301238	-0.821868	-0.976922	0.265001	0.730454	0.80623	1.25788	1.7208	1.14676	-0.0127592	-0.991602	0.457373	0.23492	0.135479	-0.185726	-1.10017	-0.654525	-0.0497828	-0.262423	0.227772	0.619288	0.234248	0.0704527	-2.94701	-0.0671358	-0.156294	-1.7334
NAT1	-1.77118	-1.14159	2.92185	-1.96999	3.11945	2.3196	1.65367	-0.0759337	-0.516457	-1.08415	-2.91156	-2.96873	-2.34952	0.853942	4.12958	-1.43539	3.62904	-0.197683	4.43367	2.98477	-1.74815	-2.96114	-1.95862	-1.31769	-1.38123	2.59377	-0.742716	-3.16681	3.0589	2.50333	2.02707	-0.119602	3.90149	0.0239661	2.35656	0.927646	-2.87784	4.11267	-1.50722	3.78325	0.942384	-0.853639	-1.27239	-4.21412	0.342769	-2.38969	4.42521	-1.07184	-1.89339
ORC6L	0.849909	1.14405	0.24793	0.198285	-0.135602	-1.77338	0.219346	-1.85282	-0.0751295	-1.15698	0.578556	-0.170272	0.807183	0.0623741	-1.00635	0.00957155	-3.12357	-0.334774	-0.3609	-0.850783	-0.928282	0.0523849	-0.0852942	-0.497547	0.616283	-0.322698	-1.49865	1.0794	-1.55811	-1.99854	0.455027	1.75824	0.848707	-0.992323	1.41476	0.245886	0.652718	-1.3045	-0.944528	-0.789311	0.412772	-0.171247	-1.33827	1.06532	-0.586838	-0.272973	-1.69753	-0.264103	-0.205596
PGR	-1.00248	-0.94377	1.47607	0.472877	-2.15596	4.23809	1.9422	-0.482637	3.62734	2.0971	-3.69413	-3.43885	-3.43927	2.11709	1.52366	-4.0928	1.57727	-1.83848	2.91586	1.65547	-1.4536	-4.75382	0.457814	-1.87502	-2.24436	1.15897	-0.792292	-3.85445	1.19262	-0.0394292	0.0457034	0.0865121	-2.43695	2.06838	3.79308	0.955499	0.0995107	-2.35836	-2.68885	0.95206	-0.740489	1.87298	2.02188	-3.62908	1.13745	-4.22347	3.77593	-2.78007	-2.90431
PHGDH	-1.9851	-0.364884	-0.695327	-0.90364	-2.21402	-0.107241	-3.1485	-2.11431	-2.00743	-0.0353918	0.00651169	0.518882	2.16466	-0.250997	-0.135302	-0.359994	-0.203881	0.968058	0.356531	1.39312	-2.52361	0.595451	0.127871	0.44242	0.557668	-0.783971	-1.07695	1.49366	-0.210069	-0.0025425	-0.604665	-2.269	-1.35185	0.111033	-1.93472	-0.696445	1.085	-1.48404	-0.105415	-0.717809	-1.21952	-1.5453	-2.14083	1.97337	-2.91148	-1.10287	-1.7306	-1.10232	0.646644
PTTG1	0.338226	1.52283	-0.111596	0.282126	0.0558662	-1.52574	-0.121134	-1.22667	-0.33114	0.0830917	-0.629969	0.164311	1.44316	1.7142	-0.668442	0.197323	-1.92767	-0.0848646	0.217983	-1.12249	-1.40282	-0.441198	-0.282486	-0.914248	0.295197	-0.23478	-1.35663	1.05291	-0.701096	-1.4538	1.1508	0.00351906	0.641335	-0.00780582	0.860655	-0.14543	1.0671	-0.0911636	-0.429092	-0.627129	0.639808	0.429422	-1.17061	0.795637	-1.6827	-0.369807	-1.03573	-0.511725	0.136237
RRM2	-0.40826	0.251847	-0.225093	-0.0257926	0.454446	-1.55455	0.0181823	-1.65993	-1.00276	-1.89654	0.18508	1.4326	1.44872	1.51561	-0.22187	0.899045	-2.66021	-0.0687823	0.407357	0.148468	-0.712368	0.983217	0.181341	-0.163205	0.468229	0.553031	-0.802325	1.87951	-0.156703	-0.613987	0.0512748	0.0708051	1.7035	-0.390171	0.173104	0.625953	0.414309	-0.580128	-0.671076	0.005548	1.11691	0.814751	-0.776024	1.3233	-1.35747	0.726493	-1.02766	0.0733981	0.912679
SFRP1	-1.93043	-3.51158	1.1032	-0.769435	-3.28359	1.90827	-0.366072	-0.221374	0.080327	0.688148	-1.51137	-2.06383	1.94684	0.357173	-0.239702	-1.9262	2.62279	-1.58977	-0.0998364	2.1287	-0.0443058	-4.60534	2.18176	1.35704	-3.51032	-0.141044	-0.852692	2.90415	0.146305	1.9938	0.526025	0.629532	-1.53811	0.242881	-1.54641	2.93486	-3.85082	-4.01648	0.0848722	-0.273491	0.932431	1.2578	-1.0188	0.294262	-1.40167	-4.78249	-0.423352	0.293688	-0.818994
SLC39A6	-0.102525	2.95031	1.50175	3.19968	2.29583	1.69566	-0.233552	1.70668	0.164015	1.00491	-2.19311	-1.52107	-1.95385	-0.0917602	1.92161	-1.28039	-0.664832	-1.45598	1.62095	0.691963	-1.86921	-2.1924	-1.05104	-1.62148	-0.654852	0.847287	-0.151029	-2.08672	3.16487	0.826722	2.85944	1.95581	1.3787	-1.38934	2.3882	0.51201	-2.23477	-0.90183	-1.67858	0.0987535	1.91499	0.947555	1.26378	-2.38129	1.87946	-2.80872	2.33894	0.620681	-1.82686
TMEM45B	-0.402845	-2.4232	-2.53644	0.545553	-3.29458	-1.42544	0.594468	-0.0201848	0.835811	-0.523503	2.04919	-3.70688	-3.44125	1.09288	-0.385266	1.58757	-1.29048	0.778197	-1.21202	-3.84595	1.60452	0.991697	0.86509	1.69303	-0.418084	-3.56019	-2.13131	-3.87019	1.15341	0.210576	-2.87194	0.999365	-0.792835	0.924191	-2.24618	-1.71627	-1.1463	-0.741609	0.927837	-1.5223	-1.62025	-1.93357	-0.474387	-3.48605	-0.993186	0.349327	-1.99319	-2.6488	2.22636
TYMS	0.869385	0.510275	-0.908169	0.325741	-0.680511	-0.958014	-0.0868058	-0.906412	0.457746	-0.303514	-0.941848	0.505777	2.14618	1.66935	-0.328613	-0.266315	-1.43057	0.836833	0.281742	-0.523509	-2.41817	-1.10894	0.0839267	-0.903991	-0.182892	-0.296155	-0.305708	1.7253	-0.122765	-1.60171	0.343777	0.311987	1.15342	0.0422692	1.7336	0.0146775	0.969373	-0.949689	-0.659128	0.161432	-0.0657887	0.884288	-0.404931	2.12391	-0.904596	-0.289387	-0.546259	-0.271843	-0.246746
UBE2C	0.0846872	0.538991	0.163756	-0.640175	0.76472	-0.681581	-0.234236	-0.468972	0.646538	0.169128	0.00677681	-0.0983124	1.19971	1.13864	-0.326177	0.327147	-1.21502	0.287196	0.387586	-0.213545	-0.917398	-0.120277	0.121666	-0.676863	0.222719	-0.0277672	-0.459639	0.809025	0.0710592	-0.301965	1.50674	0.713119	1.53895	-0.999319	0.510439	-0.300212	1.96931	-0.160943	-1.1073	-0.453732	0.938964	1.17857	-0.687799	0.856003	0.558657	-0.0939989	-0.325757	-0.273632	-0.162723
UBE2T	0.694173	0.751335	-0.232546	0.704099	0.213796	-0.701736	-0.644619	-1.34712	-0.40531	-0.534091	-0.659412	0.116477	1.3941	1.90303	-1.08402	-0.11552	-1.38402	-0.650117	0.50545	-0.700958	-1.80598	-0.675377	0.111612	-0.465838	0.160935	-0.0649877	-1.24054	1.65858	-0.665473	-1.8826	0.927125	0.248965	1.53922	-0.943671	0.863279	0.276297	0.946049	0.810145	-1.10094	-0.907978	0.63419	-0.0234456	-1.24289	1.50995	-0.698755	0.361014	-0.17233	-0.622034	0.823889
[truncated: 95 more columns]
