# Supplementary material for: Molecular subtyping of breast cancer intrinsic taxonomy with oligonucleotide microarray and NanoString nCounter
Source: Biosci Rep. 2021 Aug 24;41(8):BSR20211428. doi: 10.1042/BSR20211428 (PMC8385191; doi:10.1042/BSR20211428)
Supplement: Supplementary Tables S1-S3 [file BSR-2021-1428_supp.zip › BSR-2021-1428_suppST3A.xlsx]

## Sheet: Supplementary 3A
Supplementary Table 3A. Demographic features of breast cancers assayed for oligonucleotide microarray (n=109).
Array name	IHC	Alive	Relapse	Overall survival	Relapse free survival	Array_SSP2	Nano_name	Nano_SSP2
a1	HR+/HER2-	1	0	7.6	7.6	LumA
a3	HR+/HER2-	1	0	6	6	LumB	55	LumA
a4	HR+/HER2-	1	0	6	6	LumA	6	LumA
a5	HR+/HER2-	1	0	7.4	7.4	LumA
a7	HR-/HER2-	0	0	0.1	0.1	Her2	12	Basal
a8	HR+/HER2+	1	0	5.5	5.5	LumB	34	LumA
a9	HR+/HER2+	1	0	5.5	5.5	LumB	35	LumB
a10	HR-/HER2-	0	1	1.1	0	Basal
a12	HR-/HER2+	1	0	5.2	5.2	Her2	59	LumA
a13	HR-/HER2+	1	0	4.2	4.2	Basal
a15	HR+/HER2-	0	0	2.7	2.7	LumB	37	LumB
a16	HR+/HER2-	1	0	4.5	4.5	LumA
a17	HR-/HER2+	1	1	7.4	2.8	Her2
a19	HR-/HER2+	1	0	5	5	LumA	39	Her2
a20	HR-/HER2+	1	0	1.3	1.3	LumA
a21	HR+/HER2+	1	0	7.5	7.5	LumB
a23	HR+/HER2+	0	0	1.9	1.9	LumB	44	Basal
a24	HR-/HER2+	1	0	5.3	5.3	Her2	46	Her2
a25	HR+/HER2+	1	0	5	5	LumB	47	LumA
a26	HR-/HER2-	1	0	7.3	7.3	Basal
a28	HR+/HER2-	1	0	7.4	7.4	LumB
a30	HR+/HER2-	1	0	5.9	5.9	LumA
a32	HR-/HER2-	0	1	5.9	5	LumA
a34	HR-/HER2+	1	0	5.7	5.7	Her2
a36	HR+/HER2+	1	1	7.8	7.8	LumB
a38	HR+/HER2-	0	1	3.4	2.7	LumA
a40	HR-/HER2+	0	0	1.3	1.3	Her2
a41	HR-/HER2-	0	0	3.7	3.7	LumA	22	Her2
a43	HR+/HER2+	1	0	6.8	6.8	LumB
a45	HR+/HER2+	1	0	6.7	6.7	LumB
a46	HR-/HER2-	1	0	6.8	6.8	Basal
a48	HR+/HER2-	1	0	5.8	5.8	LumB
a50	HR+/HER2-	1	0	5	5	LumB
a52	HR-/HER2+	1	0	6.8	6.8	Her2	25	Her2
a54	HR-/HER2+	1	0	6.6	6.6	Her2
a56	HR+/HER2-	1	0	6.7	6.7	LumA
a58	HR-/HER2-	1	0	6.8	6.8	Basal
a59	HR-/HER2+	0	1	1.6	0	LumA
a61	HR+/HER2-	1	0	7.6	7.6	LumA
a63	HR+/HER2-	1	0	5.5	5.5	Basal	28	Basal
a64	HR+/HER2-	1	0	6.1	6.1	LumB	10	LumA
a65	HR+/HER2-	1	0	5.8	5.8	LumA
a66	HR+/HER2+	1	0	5.7	5.7	LumB
a67	HR-/HER2-	0	1	1.1	0	Basal
a68	HR+/HER2+	1	0	6.6	6.6	LumB
a69	HR+/HER2-	1	0	6.4	6.4	Uncla	27	LumA
a70	HR-/HER2+	1	0	6.3	6.3	Basal	13	Basal
a71	HR-/HER2+	0	0	1.2	1.2	Her2	16	Her2
a72	HR+/HER2-	1	0	6.3	6.3	LumB	3	LumA
a73	HR+/HER2-	1	0	5.9	5.9	LumB	7	LumB
a74	HR+/HER2-	0	0	7	7	LumB	48	Basal
a75	HR+/HER2-	1	0	6.4	6.4	LumA	30	LumA
a76	HR+/HER2+	1	0	6.3	6.3	LumB
a77	HR+/HER2-	0	0	3.4	3.4	Her2	18	Her2
a78	HR+/HER2+	1	0	5.7	5.7	LumB	32	LumA
a79	HR+/HER2-	1	0	5.5	5.5	LumB	60	LumA
a80	HR+/HER2-	1	0	6.4	6.4	LumB
a81	HR-/HER2+	1	0	5.9	5.9	Her2	11	Her2
a82	HR+/HER2-	0	0	2.3	2.3	LumB	31	LumB
a83	HR+/HER2-	0	0	7.4	7.4	LumB
a84	HR+/HER2-	0	0	5.5	5.5	LumB	26	LumB
a85	HR-/HER2+	1	0	4.8	4.8	Her2	49	Her2
a86	HR-/HER2+	1	0	5.5	5.5	Her2	24	Her2
a87	HR+/HER2-	1	0	6.3	6.3	LumB	29	LumA
a88	HR+/HER2-	1	0	6.2	6.2	LumB	15	LumA
a89	HR+/HER2-	1	0	6.3	6.3	LumB	19	LumB
a90	HR+/HER2-	1	0	5.9	5.9	LumB	2	LumB
a91	HR+/HER2+	1	0	6.1	6.1	LumB	5	LumB
a92	HR+/HER2-	1	0	4.6	4.6	LumA	40	LumA
a93	HR+/HER2-	1	0	4.6	4.6	LumB	43	LumA
a94	HR+/HER2-	1	0	6.2	6.2	LumB	14	LumB
a95	HR+/HER2+	1	0	5.3	5.3	LumA
a96	HR+/HER2+	0	0	9.4	9.4	LumB	1	LumB
a97	HR+/HER2-	1	0	5.9	5.9	LumB	4	LumB
a98	HR+/HER2+	0	1	5.5	0.2	LumB	33	LumB
a99	HR+/HER2-	1	0	5	5	LumB	38	LumB
a100	HR+/HER2-	1	0	6.2	6.2	LumB	17	LumA
a101	HR+/HER2-	0	0	2.4	2.4	LumA	8	LumA
a102	HR-/HER2+	0	0	3.8	3.8	Her2
a103	HR+/HER2-	0	1	4.8	0	LumA
a104	HR+/HER2-	1	0	4.6	4.6	LumB	51	LumB
a105	HR-/HER2+	1	0	3.3	3.3	Her2	52	Her2
a106	HR-/HER2-	1	0	0.9	0.9	Basal
a107	HR+/HER2+	1	0	5	5	LumA	56	LumA
a108	HR+/HER2-	1	1	5.9	2.8	LumB	131	LumB
a109	HR+/HER2-	1	0	5.5	5.5	LumB	91	Basal
a110	HR+/HER2-	1	0	4.7	4.7	LumB	90	LumB
a111	HR+/HER2-	1	0	5.5	5.5	LumB	93	LumA
a112	HR-/HER2-	0	1	2.3	2.1	LumA	95	Her2
a113	HR-/HER2+	1	0	5.7	5.7	Her2	68	Her2
a114	HR+/HER2+	1	0	5.3	5.3	Her2	94	Her2
a115	HR-/HER2+	1	0	4.4	4.4	Her2	61	Her2
a116	HR+/HER2-	1	0	5.6	5.6	LumB	130	LumB
a117	HR-/HER2+	1	0	0.8	0.8	Her2
a118	HR+/HER2-	1	0	4.4	4.4	LumB	63	LumA
a119	HR+/HER2-	0	1	5.9	5.9	LumB	64	LumB
a120	HR-/HER2+	1	0	4.3	4.3	Her2	65	Her2
a121	HR+/HER2-	1	1	1.2	1.2	LumB
a122	HR-/HER2-	1	0	0.8	0.8	Basal
a123	HR-/HER2+	0	0	3.6	3.6	Her2	69	Her2
a124	HR+/HER2-	1	1	4.5	3.7	Basal
a125	HR+/HER2-	1	1	3.9	3.9	LumB		LumB
a126	HR+/HER2+	0	1	2.8	2.3	LumB
a127	HR-/HER2+	1	0	5.3	5.3	Basal	87	Basal
a128	HR+/HER2-	1	0	4.9	4.9	LumB	88	LumB
a129	HR+/HER2+	1	0	0.8	0.8	LumA
a130	HR-/HER2+	1	0	6.1	6.1	Basal
a131	HR+/HER2-	1	0	6.1	6.1	LumB	9	Lum-A
a132	HR-/HER2+	1	0	6	6	Basal
(IHC: immunohistochemistry, HR: hormone receptor, HER2: human epidermal growth factor receptor II, SSP2: microarray defined single sample predictor without normal breast-like subtype, Nano_name: corresponding nCounter sample same [if any], Basal: basal-like; HER2: HER2-enriched; Lum-A: luminal A; Lum-B: luminal B molecular subtype)
