# Supplementary material for: Molecular subtyping of breast cancer intrinsic taxonomy with oligonucleotide microarray and NanoString nCounter
Source: Biosci Rep. 2021 Aug 24;41(8):BSR20211428. doi: 10.1042/BSR20211428 (PMC8385191; doi:10.1042/BSR20211428)
Supplement: Supplementary Tables S1-S3 [file BSR-2021-1428_supp.zip › BSR-2021-1428_suppST3B.xlsx]

## Sheet: Supplementary Table 3B
Supplementary Table 3B. Demographic features of breast cancers assayed for NanoString nCounter (n=144).
Nano name	IHC	Alive	Relapse	Survival	Nano_SSP2
n1	HR+/HER2+	0	1	9.41667	LumB
n2	HR+/HER2-	0	0	5.91667	LumB
n3	HR+/HER2-	0	0	6.33333	LumA
n4	HR+/HER2-	0	0	6	LumB
n5	HR+/HER2+	0	0	6.16667	LumB
n6	HR+/HER2-	0	0	6.08333	LumA
n7	HR+/HER2-	0	0	6	LumB
n8	HR+/HER2-	0	1	2.5	LumA
n9	HR+/HER2-	1	0	6.08333	LumA
n10	HR+/HER2-	0	0	6.16667	LumA
n11	HR-/HER2+	0	0	6.66667	Her2
n12	HR-/HER2-	0	1	0.166667	Basal
n13	HR-/HER2+	0	0	6.33333	Basal
n14	HR+/HER2-	0	0	6.16667	LumB
n15	HR+/HER2-	0	0	6.25	LumA
n16	HR-/HER2+	0	1	1.25	Her2
n17	HR+/HER2-	0	0	6.25	LumA
n18	HR+/HER2-	0	1	3.41667	Her2
n19	HR+/HER2-	0	0	6.33333	LumB
n20	HR+/HER2-	0	0	7.33333	LumA
n21	HR-/HER2-	0	0	5.41667	Uncla
n22	HR-/HER2-	0	1	3.66667	Her2
n23	HR-/HER2+	0	0	4	Basal
n24	HR-/HER2+	0	0	5.5	Her2
n25	HR-/HER2+	0	0	6.83333	Her2
n26	HR+/HER2-	0	1	5.58333	LumB
n27	HR+/HER2-	0	0	6.41667	LumA
n28	HR+/HER2-	0	0	5.58333	Basal
n29	HR+/HER2-	0	0	6.58333	LumA
n30	HR+/HER2-	0	0	6.5	LumA
n31	HR+/HER2-	1	1	2.33333	LumB
n32	HR+/HER2+	0	0	5.75	LumA
n33	HR+/HER2+	1	1	0.25	LumB
n34	HR+/HER2+	0	0	5.58333	LumA
n35	HR+/HER2+	0	0	5.5	LumB
n36	HR+/HER2+	0	0	5.33333	Basal
n37	HR+/HER2-	1	1	2.66667	LumB
n38	HR+/HER2-	0	0	5.08333	LumB
n39	HR-/HER2+	0	0	5.08333	Her2
n40	HR+/HER2-	0	0	4.66667	LumA
n41	HR+/HER2-	0	0	5.08333	LumB
n42	HR+/HER2-	0	1	7.41667	LumB
n43	HR+/HER2-	0	0	4.58333	LumA
n44	HR-/HER2-	0	1	1.91667	Basal
n45	HR+/HER2+	0	0	5.58333	LumA
n46	HR-/HER2+	0	0	5.33333	Her2
n47	HR+/HER2+	0	0	5.25	LumA
n48	HR+/HER2-	0	1	7.08333	Basal
n49	HR-/HER2+	0	0	4.83333	Her2
n50	HR+/HER2-	1	1	2.16667	LumB
n51	HR+/HER2-	0	0	4.66667	LumB
n52	HR-/HER2+	0	0	3.33333	Her2
n53	HR-/HER2-	1	1	1.66667	Basal
n54	HR+/HER2-	0	0	4.83333	LumA
n55	HR+/HER2-	0	0	6	LumA
n56	HR+/HER2+	0	0	5.08333	LumA
n57	HR+/HER2-	0	0	0.916667	LumA
n58	HR+/HER2-	0	0	5.08333	LumB
n59	HR-/HER2+	0	0	5.25	LumA
n60	HR+/HER2-	0	0	5.58333	LumA
n61	HR-/HER2+	0	0	4.5	Her2
n62	HR-/HER2-	0	0	4.41667	Basal
n63	HR+/HER2-	0	0	4.41667	LumA
n64	HR+/HER2-	1	1	6	LumB
n65	HR-/HER2+	0	0	4.41667	Her2
n66	HR+/HER2-	0	0	4.41667	LumB
n67	HR+/HER2+	0	0	2.5	Her2
n68	HR+/HER2+	0	0	5.66667	Her2
n69	HR-/HER2+	0	1	3.58333	Her2
n70	HR-/HER2-	0	1	3.58333	Basal
n71	HR+/HER2-	0	0	5	LumA
n72	HR+/HER2+	0	0	4.41667	Her2
n73	HR+/HER2-	0	0	4.91667	LumA
n74	HR-/HER2+	1	1	2.16667	Basal
n75	HR+/HER2-	1	1	1.16667	Her2
n76	HR+/HER2-	0	0	3.25	LumA
n77	HR+/HER2-	0	1	4.58333	LumA
n78	HR+/HER2-	0	0	4.08333	LumA
n79	HR+/HER2+	0	0	0.75	LumA
n80	HR+/HER2-	0	0	0.916667	LumA
n81	HR-/HER2-	0	0	1	Basal
n82	HR-/HER2-	0	1	4.75	Basal
n83	HR+/HER2-	0	0	1	LumA
n84	HR+/HER2-	0	0	0.916667	LumB
n85	HR+/HER2-	1	0	4	LumB
n86	HR+/HER2-	0	0	5.33333	LumB
n87	HR+/HER2+	0	0	5.33333	Basal
n88	HR+/HER2-	0	0	5	LumB
n89		1	0	1.33333	Basal
n90	HR+/HER2-	0	0	4.66667	LumB
n91	HR+/HER2-	0	0	5.5	Basal
n92	HR+/HER2-	0	0	6.08333	LumB
n93	HR+/HER2-	0	0	5.5	LumA
n94	HR+/HER2+	0	0	5.33333	Her2
n95	HR-/HER2-	1	1	2.16667	Her2
n96	HR-/HER2+	1	1	1.08333	Her2
n97	HR-/HER2+	0	0	0.666667	LumA
n98	HR+/HER2-	0	0	0.916667	LumA
n99	HR+/HER2+	0	1	3.58333	Basal
n100	HR+/HER2-	0	0	1	LumA
n101	HR+/HER2+	1	0	0.333333	LumA
n102	HR+/HER2+	0	1	2.66667	Her2
n103	HR+/HER2-	0	0	1.08333	LumA
n104	HR+/HER2+	0	1	2.08333	Basal
n105	HR+/HER2-	0	0	0.833333	LumA
n106	HR+/HER2-	0	0	0.916667	LumB
n107	HR+/HER2+	1	1	1.08333	Her2
n108	HR+/HER2-	1	0	0.916667	LumA
n109		0	0	11.5833	Basal
n110	HR-/HER2+	0	0	1.08333	Her2
n111		1	0	0.75	LumA
n112	HR+/HER2+	0	0	1.08333	Basal
n113	HR+/HER2+	0	0	0.833333	Her2
n114	HR+/HER2-	0	0	0.833333	LumA
n115	HR-/HER2+	0	0	1	Her2
n116		0	0	1.16667	LumA
n117	HR+/HER2-	0	0	0.833333	LumA
n118	HR-/HER2+	0	0	0.75	Basal
n119	HR+/HER2-	0	0	0.916667	LumA
n120	HR+/HER2-	0	0	1	Basal
n121	HR-/HER2+	0	0	0.75	LumB
n122	HR+/HER2-	0	0	0.916667	LumA
n123	HR+/HER2-	0	0	0.25	LumA
n124	HR+/HER2+	0	0	0.833333	LumB
n125	HR+/HER2-	0	0	0.583333	LumA
n126		0	0	3.25	Her2
n127	HR+/HER2-	0	0	1.16667	LumA
n128		0	0	0.833333	LumA
n129	HR+/HER2-	0	0	0.583333	LumA
n130	HR+/HER2-	0	0	5.66667	LumB
n131	HR+/HER2-	1	0	2.75	LumB
n132	HR+/HER2+	1	0	1	Her2
n133	HR-/HER2+	1	1	1.58333	LumA
n134	HR+/HER2-	1	1	1.58333	LumA
n192	HR+/HER2-	1	0	5	LumB
n196	HR+/HER2-	0	0	0.833333	LumB
n197	HR-/HER2-	0	0	0.166667	Her2
n198	HR-/HER2+	0	0	0.75	LumA
n199	HR+/HER2-	0	0	0.333333	LumB
n200	HR+/HER2+	0	0	0.75	LumB
n201	HR-/HER2+	0	0	4.91667	Basal
n202	HR+/HER2-	0	0	0.75	LumB
n203	HR+/HER2-	0	0	1	LumA
n204	HR+/HER2-	0	0	0.833333	LumB
(IHC: immunohistochemistry, HR: hormone receptor, HER2: human epidermal growth factor receptor II, SSP2: microarray defined single sample predictor without normal breast-like subtype, Basal: basal-like; HER2: HER2-enriched; Lum-A: luminal A; Lum-B: luminal B molecular subtype)
